# Supplementary material for: Genomic and Phenotypic Characteristics in Geographically Separated Clinical Campylobacter jejuni ST353CC Isolates
Source: Microorganisms. 2021 Dec 8;9(12):2540. doi: 10.3390/microorganisms9122540 (PMC8709058; doi:10.3390/microorganisms9122540)
Supplement: Supplementary file 1 [file microorganisms-09-02540-s001.zip]

Archive with 1 entries (1 files):
- microorganisms-1431505-supplementary.pdf
